# Supplementary material for: ﻿A new species of beaded lacewings (Neuroptera, Berothidae) from mid-Cretaceous Myanmar amber
Source: Zookeys. 2022 Apr 4;1092:93–104. doi: 10.3897/zookeys.1092.79396 (PMC9005459; doi:10.3897/zookeys.1092.79396)
Supplement: XML Treatment for Jersiberotha musivum [file zookeys.1092.79396-treatment1.xml]

<!DOCTYPE tp:taxon-treatment
  PUBLIC "-//TaxonX//DTD Taxonomic Treatment Publishing DTD v0 20100105//EN" "tax-treatment-NSO.dtd">
<tp:taxon-treatment xmlns:tp="http://www.plazi.org/taxpub"><tp:treatment-meta><kwd-group><label>Taxon classification</label><kwd>
                  <named-content content-type="kingdom">Animalia</named-content>
                </kwd><kwd>
                  <named-content content-type="order">Neuroptera</named-content>
                </kwd><kwd>
                  <named-content content-type="family">Berothidae</named-content>
                </kwd></kwd-group><mixed-citation publication-type="journal"><person-group><name><surname>Zhang</surname><given-names>Sihang</given-names></name><name><surname>Yang</surname><given-names>Yihong</given-names></name><name><surname>Chen</surname><given-names>Jiayi</given-names></name><name><surname>Liu</surname><given-names>Liming</given-names></name><name><surname>Cao</surname><given-names>Zhendong</given-names></name><name><surname>Xie</surname><given-names>Sanping</given-names></name></person-group><article-title>﻿A new species of beaded lacewings (<tp:taxon-name><tp:taxon-name-part taxon-name-part-type="order">Neuroptera</tp:taxon-name-part></tp:taxon-name>, <tp:taxon-name><tp:taxon-name-part taxon-name-part-type="family">Berothidae</tp:taxon-name-part></tp:taxon-name>) from mid-Cretaceous Myanmar amber</article-title><source>Zookeys</source><day>04</day><month>04</month><year>2022</year><volume>1092</volume><fpage>93</fpage><lpage>104</lpage><pub-id pub-id-type="doi">10.3897/zookeys.1092.79396</pub-id></mixed-citation></tp:treatment-meta><tp:nomenclature><label>﻿</label><tp:taxon-name>
                <object-id xmlns:xlink="http://www.w3.org/1999/xlink" content-type="arpha" xlink:type="simple">05CA0583-678B-50A2-88C7-B96EB206D15D</object-id>
                <tp:taxon-name-part taxon-name-part-type="genus" reg="Jersiberotha">Jersiberotha</tp:taxon-name-part>
                <tp:taxon-name-part taxon-name-part-type="species" reg="musivum">musivum</tp:taxon-name-part>
                <object-id xmlns:xlink="http://www.w3.org/1999/xlink" content-type="zoobank" xlink:type="simple">http://zoobank.org/76B6E201-6262-4FC0-ACAC-1FF50C04815C</object-id>
              </tp:taxon-name><tp:taxon-status xmlns:xlink="http://www.w3.org/1999/xlink" xlink:type="simple">sp. nov.</tp:taxon-status></tp:nomenclature><tp:treatment-sec sec-type="diagnosis" id="SECID0E5MAC"><title>Diagnosis.</title><p><italic><tp:taxon-name><tp:taxon-name-part taxon-name-part-type="genus" reg="Jersiberotha">Jersiberotha</tp:taxon-name-part><tp:taxon-name-part taxon-name-part-type="species" reg="musivum">musivum</tp:taxon-name-part></tp:taxon-name></italic> may be easily distinguished from the other four species of <italic><tp:taxon-name><tp:taxon-name-part taxon-name-part-type="genus" reg="Jersiberotha">Jersiberotha</tp:taxon-name-part></tp:taxon-name></italic> by a combination of the following character states: in forewing, two cross-veins ra-rp are present; inner or outer graduate series of cross-veins are absent; <abbrev xmlns:xlink="http://www.w3.org/1999/xlink" xlink:title="posterior sector" id="ABBRID0EWNAC" xlink:type="simple">RP</abbrev> has three branches; ma-mp cross-veins and cua-cup cross-veins are absent; and basal cross-vein 1r-m is absent from hind wing.</p></tp:treatment-sec><tp:treatment-sec sec-type="etymology" id="SECID0E1NAC"><title>Etymology.</title><p>The specific name is from the Latin “<italic>musivum</italic>” (meaning “mosaic”), in reference of the new species with some characters in wing venation occurring mosaically in both two similar genera, i.e. <italic><tp:taxon-name><tp:taxon-name-part taxon-name-part-type="genus" reg="Iceloberotha">Iceloberotha</tp:taxon-name-part></tp:taxon-name></italic> and <italic><tp:taxon-name><tp:taxon-name-part taxon-name-part-type="genus" reg="Jersiberotha">Jersiberotha</tp:taxon-name-part></tp:taxon-name></italic>.</p></tp:treatment-sec><tp:treatment-sec sec-type="Locality and horizon" id="SECID0EQOAC"><title>Locality and horizon.</title><p>Noije Bum Hill, Hukawng Valley, Kachin State, Myanmar; lower Cenomanian, mid-Cretaceous.</p></tp:treatment-sec><tp:treatment-sec sec-type="material" id="SECID0EVOAC"><title>Material examined.</title><p><bold><italic>Holotype</italic></bold> LZUGSW20210219; deposited in the Institute of Paleontology and Stratigraphy, School of Earth Sciences, Lanzhou University, Gansu Province, China.</p></tp:treatment-sec><tp:treatment-sec sec-type="description" id="SECID0EAPAC"><title>Description.</title><p><bold>Female</bold> (Fig. <xref ref-type="fig" rid="F1">1A</xref>). Body length ca. 1.50 mm as preserved. <bold><italic>Head</italic></bold>: oval in lateral view, length ca. 0.2 mm. Compound eyes prominent, ovoid, large, length ca. 0.14 mm. Vertex with sparse long setae. 3<sup>rd</sup> and 4<sup>th</sup> segments of maxillary palpus relatively short, approximately twice as long as wide; apical tarsomere elongated, very acute distally, approximately five times as long as wide. Labial palpus not fully visible. Antenna: length ca. 0.5 mm (Fig. <xref ref-type="fig" rid="F1">1B</xref>), scapus elongate, approximately three times as long as maximum width; pedicellus elongate, approximately two times longer than maximum width and slightly broader than flagellomeres; the following 21 flagellomeres, cylindrical, slightly longer than wide, with relatively long setae around; basal flagellomeres transverse, distal flagellomeres slightly elongate; apical flagellomere conical.</p><fig id="F1" position="float" orientation="portrait"><object-id xmlns:xlink="http://www.w3.org/1999/xlink" content-type="doi" xlink:type="simple">10.3897/zookeys.1092.79396.figure1</object-id><object-id xmlns:xlink="http://www.w3.org/1999/xlink" content-type="arpha" xlink:type="simple">AC743F1F-19B2-5A52-BABF-FCEEF5F2E55C</object-id><label>Figure 1.</label><caption><p><italic><tp:taxon-name><tp:taxon-name-part taxon-name-part-type="genus" reg="Jersiberotha">Jersiberotha</tp:taxon-name-part><tp:taxon-name-part taxon-name-part-type="species" reg="musivum">musivum</tp:taxon-name-part></tp:taxon-name></italic> sp. nov. Holotype LZUGSW20210219 <bold>A</bold> photograph of holotype habitus (lateral left view) <bold>B</bold> photograph of head, pedicel (<abbrev xmlns:xlink="http://www.w3.org/1999/xlink" xlink:title="pedicel" id="ABBRID0EPAAE" xlink:type="simple">Pe</abbrev>) and scape (<abbrev xmlns:xlink="http://www.w3.org/1999/xlink" xlink:title="scape" id="ABBRID0ETAAE" xlink:type="simple">Sp</abbrev>) <bold>C</bold> photograph of antenna, maxillary palpus (Mp) and labrum (<abbrev xmlns:xlink="http://www.w3.org/1999/xlink" xlink:title="labrum" id="ABBRID0EZAAE" xlink:type="simple">La</abbrev>). Scale bars: 1 mm (<bold>A</bold>); 200 μm (<bold>B</bold>); 100 μm (<bold>C</bold>).</p></caption><graphic xmlns:xlink="http://www.w3.org/1999/xlink" xlink:href="zookeys-1092-093-g001.jpg" position="float" orientation="portrait" xlink:type="simple" id="oo_668255.jpg"><uri content-type="original_file" xlink:type="simple">https://binary.pensoft.net/fig/668255</uri></graphic></fig><p><bold><italic>Forewing</italic></bold>: narrowly slender and oval shaped (Fig. <xref ref-type="fig" rid="F2">2A, B</xref>), length ca. 1.70 mm, width ca. 0.55 mm. Leading edge with short setae, trailing edge with long setae. Costal space narrow, slightly narrowed medially. All subcostal veinlets simple, basal and distal subcostal veinlets slightly curved. Humeral veinlet cross-vein-like. Subcostal space nearly as broad as costal space, proximal cross-vein (1scp-r) located proximad at origin of <abbrev xmlns:xlink="http://www.w3.org/1999/xlink" xlink:title="posterior sector" id="ABBRID0ETBAE" xlink:type="simple">RP</abbrev>; <abbrev xmlns:xlink="http://www.w3.org/1999/xlink" xlink:title="subcosta posterior" id="ABBRID0EXBAE" xlink:type="simple">ScP</abbrev> terminating at <abbrev xmlns:xlink="http://www.w3.org/1999/xlink" xlink:title="anterior radius" id="ABBRID0E2BAE" xlink:type="simple">RA</abbrev>. <abbrev xmlns:xlink="http://www.w3.org/1999/xlink" xlink:title="subcosta posterior" id="ABBRID0E6BAE" xlink:type="simple">ScP</abbrev>+<abbrev xmlns:xlink="http://www.w3.org/1999/xlink" xlink:title="anterior radius" id="ABBRID0EDCAE" xlink:type="simple">RA</abbrev> entering margin before wing apex, shallowly forked distally with five short branches. <abbrev xmlns:xlink="http://www.w3.org/1999/xlink" xlink:title="anterior radius" id="ABBRID0EHCAE" xlink:type="simple">RA</abbrev> space a little broader than subcostal space, with only two cross-veins present, the basal one proximad to middle of wing and the distal one proximad at fusion of <abbrev xmlns:xlink="http://www.w3.org/1999/xlink" xlink:title="subcosta posterior" id="ABBRID0ELCAE" xlink:type="simple">ScP</abbrev> and <abbrev xmlns:xlink="http://www.w3.org/1999/xlink" xlink:title="anterior radius" id="ABBRID0EPCAE" xlink:type="simple">RA</abbrev>. <abbrev xmlns:xlink="http://www.w3.org/1999/xlink" xlink:title="anterior radius" id="ABBRID0ETCAE" xlink:type="simple">RA</abbrev> slightly thickened; <abbrev xmlns:xlink="http://www.w3.org/1999/xlink" xlink:title="posterior sector" id="ABBRID0EXCAE" xlink:type="simple">RP</abbrev> originating from <abbrev xmlns:xlink="http://www.w3.org/1999/xlink" xlink:title="anterior radius" id="ABBRID0E2CAE" xlink:type="simple">RA</abbrev> relatively distant from wing base, with two long branches originating between 2ra-rp and 3ra-rp and one short branch distad at 3ra-rp. <abbrev xmlns:xlink="http://www.w3.org/1999/xlink" xlink:title="proximal-most branch" id="ABBRID0E6CAE" xlink:type="simple">RP1</abbrev> with 2 branches, primary fork distad at 3ra-rp, one branch not forked, other with three pectinate distal branches; stem of <abbrev xmlns:xlink="http://www.w3.org/1999/xlink" xlink:title="posterior sector" id="ABBRID0EDDAE" xlink:type="simple">RP</abbrev>, RP2 and RP3 shallowly forked. No cross-veins between branches of <abbrev xmlns:xlink="http://www.w3.org/1999/xlink" xlink:title="posterior sector" id="ABBRID0EHDAE" xlink:type="simple">RP</abbrev>. M fused with R basally. One cross-vein between <abbrev xmlns:xlink="http://www.w3.org/1999/xlink" xlink:title="posterior sector" id="ABBRID0ELDAE" xlink:type="simple">RP</abbrev> and M (2r-m) connecting stem of <abbrev xmlns:xlink="http://www.w3.org/1999/xlink" xlink:title="posterior sector" id="ABBRID0EPDAE" xlink:type="simple">RP</abbrev> and <abbrev xmlns:xlink="http://www.w3.org/1999/xlink" xlink:title="media anterior" id="ABBRID0ETDAE" xlink:type="simple">MA</abbrev>. M basally approaching R; forked nearly at origin of <abbrev xmlns:xlink="http://www.w3.org/1999/xlink" xlink:title="posterior sector" id="ABBRID0EXDAE" xlink:type="simple">RP</abbrev>. <abbrev xmlns:xlink="http://www.w3.org/1999/xlink" xlink:title="media anterior" id="ABBRID0E2DAE" xlink:type="simple">MA</abbrev> forked primarily distad at 3ra-rp, proximal branch with two pectinate distal branches, distal branch once forked distally; <abbrev xmlns:xlink="http://www.w3.org/1999/xlink" xlink:title="posterior media" id="ABBRID0E6DAE" xlink:type="simple">MP</abbrev> forked primarily between 2ra-rp and 3 ra-rp, proximal branch with two pectinate distal branches, distal branch once forked distally. No cross-veins between <abbrev xmlns:xlink="http://www.w3.org/1999/xlink" xlink:title="media anterior" id="ABBRID0EDEAE" xlink:type="simple">MA</abbrev> and <abbrev xmlns:xlink="http://www.w3.org/1999/xlink" xlink:title="posterior media" id="ABBRID0EHEAE" xlink:type="simple">MP</abbrev>. Two cross-veins between M and Cu: 1m-cu connecting M and Cu distad at origin of <abbrev xmlns:xlink="http://www.w3.org/1999/xlink" xlink:title="posterior cubitus" id="ABBRID0ELEAE" xlink:type="simple">CuP</abbrev>; 2m-cu connecting <abbrev xmlns:xlink="http://www.w3.org/1999/xlink" xlink:title="posterior media" id="ABBRID0EPEAE" xlink:type="simple">MP</abbrev> and <abbrev xmlns:xlink="http://www.w3.org/1999/xlink" xlink:title="anterior cubitus" id="ABBRID0ETEAE" xlink:type="simple">CuA</abbrev>. Cu divided into <abbrev xmlns:xlink="http://www.w3.org/1999/xlink" xlink:title="anterior cubitus" id="ABBRID0EXEAE" xlink:type="simple">CuA</abbrev> and <abbrev xmlns:xlink="http://www.w3.org/1999/xlink" xlink:title="posterior cubitus" id="ABBRID0E2EAE" xlink:type="simple">CuP</abbrev> rather far from wing base. <abbrev xmlns:xlink="http://www.w3.org/1999/xlink" xlink:title="anterior cubitus" id="ABBRID0E6EAE" xlink:type="simple">CuA</abbrev> and <abbrev xmlns:xlink="http://www.w3.org/1999/xlink" xlink:title="posterior cubitus" id="ABBRID0EDFAE" xlink:type="simple">CuP</abbrev> dichotomously branched. No intracubital cross-veins. One cross-vein (1cu-aa1) between Cu and AA1 connecting <abbrev xmlns:xlink="http://www.w3.org/1999/xlink" xlink:title="posterior cubitus" id="ABBRID0EHFAE" xlink:type="simple">CuP</abbrev>, AA1 much proximad to their branching. AA1 once forked distally, AA2 thickened, pectinately branched, with two short branches. AA3 short, simple. Marginal setae long to very long and arranged in bunches at end of veins and trichosors. Trichosors prominent along entire wing margin. Wing membrane hyaline, with following dark brown maculation; narrowly margined cross-vein 2ra-rp, 3ra-rp and 2r-m; widely margined cross-vein 2m-cu; spots at origin (inside) of <abbrev xmlns:xlink="http://www.w3.org/1999/xlink" xlink:title="posterior sector" id="ABBRID0ELFAE" xlink:type="simple">RP</abbrev>, <abbrev xmlns:xlink="http://www.w3.org/1999/xlink" xlink:title="proximal-most branch" id="ABBRID0EPFAE" xlink:type="simple">RP1</abbrev>, RP3 and at primary forks of <abbrev xmlns:xlink="http://www.w3.org/1999/xlink" xlink:title="proximal-most branch" id="ABBRID0ETFAE" xlink:type="simple">RP1</abbrev>, <abbrev xmlns:xlink="http://www.w3.org/1999/xlink" xlink:title="media anterior" id="ABBRID0EXFAE" xlink:type="simple">MA</abbrev>, <abbrev xmlns:xlink="http://www.w3.org/1999/xlink" xlink:title="posterior media" id="ABBRID0E2FAE" xlink:type="simple">MP</abbrev>, <abbrev xmlns:xlink="http://www.w3.org/1999/xlink" xlink:title="anterior cubitus" id="ABBRID0E6FAE" xlink:type="simple">CuA</abbrev> and <abbrev xmlns:xlink="http://www.w3.org/1999/xlink" xlink:title="posterior cubitus" id="ABBRID0EDGAE" xlink:type="simple">CuP</abbrev>.</p><fig id="F2" position="float" orientation="portrait"><object-id xmlns:xlink="http://www.w3.org/1999/xlink" content-type="doi" xlink:type="simple">10.3897/zookeys.1092.79396.figure2</object-id><object-id xmlns:xlink="http://www.w3.org/1999/xlink" content-type="arpha" xlink:type="simple">CCBEB3DA-E653-5B1B-B5F0-2482BE343794</object-id><label>Figure 2.</label><caption><p>Wing venation of <italic><tp:taxon-name><tp:taxon-name-part taxon-name-part-type="genus" reg="Jersiberotha">Jersiberotha</tp:taxon-name-part><tp:taxon-name-part taxon-name-part-type="species" reg="musivum">musivum</tp:taxon-name-part></tp:taxon-name></italic> sp. nov., Holotype LZUGSW20210219 <bold>A</bold> photograph of forewing <bold>B</bold> line drawing of forewing <bold>C</bold> photograph of hind wing <bold>D</bold> line drawing of hind wing. Scale bars: 500 μm (<bold>A, B</bold>); 200 μm (<bold>C, D</bold>).</p></caption><graphic xmlns:xlink="http://www.w3.org/1999/xlink" xlink:href="zookeys-1092-093-g002.jpg" position="float" orientation="portrait" xlink:type="simple" id="oo_668256.jpg"><uri content-type="original_file" xlink:type="simple">https://binary.pensoft.net/fig/668256</uri></graphic></fig><p><bold><italic>Hind wing</italic></bold>: narrowed proximally, broadened distally, length ca. 1.40 mm, width ca. 0.55 mm (Fig. <xref ref-type="fig" rid="F2">2C, D</xref>). Costal space strongly narrowed medially, slightly dilated proximally and strongly dilated distad at fusion of <abbrev xmlns:xlink="http://www.w3.org/1999/xlink" xlink:title="subcosta posterior" id="ABBRID0EWHAE" xlink:type="simple">ScP</abbrev> and <abbrev xmlns:xlink="http://www.w3.org/1999/xlink" xlink:title="anterior radius" id="ABBRID0E1HAE" xlink:type="simple">RA</abbrev>. Subcostal veinlets simple, closely spaced; distal subcostal veinlets strongly oblique, thickened. Subcostal space rather broad, basally appears narrowed; no cross-veins detected. <abbrev xmlns:xlink="http://www.w3.org/1999/xlink" xlink:title="subcosta posterior" id="ABBRID0E5HAE" xlink:type="simple">ScP</abbrev> stout, nearly straight before terminating at <abbrev xmlns:xlink="http://www.w3.org/1999/xlink" xlink:title="anterior radius" id="ABBRID0ECIAE" xlink:type="simple">RA</abbrev>, <abbrev xmlns:xlink="http://www.w3.org/1999/xlink" xlink:title="subcosta posterior" id="ABBRID0EGIAE" xlink:type="simple">ScP</abbrev> + <abbrev xmlns:xlink="http://www.w3.org/1999/xlink" xlink:title="anterior radius" id="ABBRID0EKIAE" xlink:type="simple">RA</abbrev> entering margin far before wing apex, veinlets are difficult to be accurately counted, but it appears there are six veinlets. <abbrev xmlns:xlink="http://www.w3.org/1999/xlink" xlink:title="anterior radius" id="ABBRID0EOIAE" xlink:type="simple">RA</abbrev> space clearly wider than subcostal space, with one cross-vein proximad to fusion of <abbrev xmlns:xlink="http://www.w3.org/1999/xlink" xlink:title="subcosta posterior" id="ABBRID0ESIAE" xlink:type="simple">ScP</abbrev> and <abbrev xmlns:xlink="http://www.w3.org/1999/xlink" xlink:title="anterior radius" id="ABBRID0EWIAE" xlink:type="simple">RA</abbrev>, none distad. <abbrev xmlns:xlink="http://www.w3.org/1999/xlink" xlink:title="posterior sector" id="ABBRID0E1IAE" xlink:type="simple">RP</abbrev> originating rather far from wing base, with two branches originated proximad to 3ra-rp, none distad. Stem of <abbrev xmlns:xlink="http://www.w3.org/1999/xlink" xlink:title="posterior sector" id="ABBRID0E5IAE" xlink:type="simple">RP</abbrev>, <abbrev xmlns:xlink="http://www.w3.org/1999/xlink" xlink:title="proximal-most branch" id="ABBRID0ECJAE" xlink:type="simple">RP1</abbrev> and RP2 shallowly once forked. No cross-veins between branches of <abbrev xmlns:xlink="http://www.w3.org/1999/xlink" xlink:title="anterior radius" id="ABBRID0EGJAE" xlink:type="simple">RA</abbrev>, <abbrev xmlns:xlink="http://www.w3.org/1999/xlink" xlink:title="posterior sector" id="ABBRID0EKJAE" xlink:type="simple">RP</abbrev> and M; basal 1r-m absent. M basally fused with R; forked distad origin of <abbrev xmlns:xlink="http://www.w3.org/1999/xlink" xlink:title="posterior sector" id="ABBRID0EOJAE" xlink:type="simple">RP</abbrev>. <abbrev xmlns:xlink="http://www.w3.org/1999/xlink" xlink:title="media anterior" id="ABBRID0ESJAE" xlink:type="simple">MA</abbrev> and <abbrev xmlns:xlink="http://www.w3.org/1999/xlink" xlink:title="posterior media" id="ABBRID0EWJAE" xlink:type="simple">MP</abbrev> nearly parallel for most of the length; <abbrev xmlns:xlink="http://www.w3.org/1999/xlink" xlink:title="media anterior" id="ABBRID0E1JAE" xlink:type="simple">MA</abbrev> dichotomously branched; <abbrev xmlns:xlink="http://www.w3.org/1999/xlink" xlink:title="posterior media" id="ABBRID0E5JAE" xlink:type="simple">MP</abbrev> pectinately branched, with two short simple branches, no intramedian cross-veins. Cross-veins between M, Cu (1m-cu) not discernible. <abbrev xmlns:xlink="http://www.w3.org/1999/xlink" xlink:title="anterior cubitus" id="ABBRID0ECKAE" xlink:type="simple">CuA</abbrev> pectinately branched, with three short simple branches. <abbrev xmlns:xlink="http://www.w3.org/1999/xlink" xlink:title="posterior cubitus" id="ABBRID0EGKAE" xlink:type="simple">CuP</abbrev> and AA1 not detected. Marginal setae very long, arranged in bunches at end of veins, especially along hind margin. Wing membrane hyaline, without maculation.</p><p><bold><italic>Abdomen</italic></bold> oval, stout. All segments clearly visible except terminal-most, with broad membranous space between sternites and tergites (Fig. <xref ref-type="fig" rid="F3">3A</xref>). Tergite I not visible, Tergite II and sternite II shorter than tergites and sternites of abdominal segments III – VII, without specialised modifications. Tergite VIII well developed, dorsally broader than laterally, elongate and extending towards the sternite. Tergite IX not clearly identified, sternite VIII reduced. The genitalia structures of the new species are not well preserved, the pair of ectoprocts (e) are slightly shorter than the other pair of gonocoxites (<abbrev xmlns:xlink="http://www.w3.org/1999/xlink" xlink:title="gonocoxites" id="ABBRID0EVKAE" xlink:type="simple">gcx</abbrev>) and the unpaired club-shape process may be a part of inner genitalia (Fig. <xref ref-type="fig" rid="F3">3B, C</xref>). All tergites and sternites covered with dense, long fine setae.</p><fig id="F3" position="float" orientation="portrait"><object-id xmlns:xlink="http://www.w3.org/1999/xlink" content-type="doi" xlink:type="simple">10.3897/zookeys.1092.79396.figure3</object-id><object-id xmlns:xlink="http://www.w3.org/1999/xlink" content-type="arpha" xlink:type="simple">32F22D32-D06B-53CE-8489-20888A79507D</object-id><label>Figure 3.</label><caption><p>Abdomen and genital of <italic><tp:taxon-name><tp:taxon-name-part taxon-name-part-type="genus" reg="Jersiberotha">Jersiberotha</tp:taxon-name-part><tp:taxon-name-part taxon-name-part-type="species" reg="musivum">musivum</tp:taxon-name-part></tp:taxon-name></italic> sp. nov., Holotype LZUGSW20210219 <bold>A</bold> abdomen, lateral view <bold>B</bold> terminal segments, ventro-lateral view <bold>C</bold> terminal segments, lateral view. Scale bars: 200 μm (<bold>A</bold>); 100 μm (<bold>B, C</bold>).</p></caption><graphic xmlns:xlink="http://www.w3.org/1999/xlink" xlink:href="zookeys-1092-093-g003.jpg" position="float" orientation="portrait" xlink:type="simple" id="oo_668257.jpg"><uri content-type="original_file" xlink:type="simple">https://binary.pensoft.net/fig/668257</uri></graphic></fig></tp:treatment-sec></tp:taxon-treatment>
